# Supplementary material for: Dissecting Allele Architecture of Early Onset IBD Using High-Density Genotyping
Source: PLoS One. 2015 Jun 22;10(6):e0128074. doi: 10.1371/journal.pone.0128074 (PMC4476779; doi:10.1371/journal.pone.0128074)
Supplement: S3 Table — (XLSX) [file pone.0128074.s010.xlsx]

## Sheet: with_cd_uc.txt
Table S3: Summary of CD association findings from this study for top SNPs reported in Jostins et al. 2012
SNP Annotations						CD: This Study
Illumina_SNP_ID	dbSNP_ID	Chr	Position	Gene	Phenotype	CD_CHR	CD_SNP	CD_BP	CD_A1	CD_TEST	CD_NMISS	CD_OR	CD_SE	CD_L95	CD_U95	CD_STAT	CD_P	CD_OR_CONSISTENT	CD_case_freq	CD_control_freq	Replication_P (p<0.0003)
rs17391694	rs17391694	1	78623626	GIPC2 | PTGFR	CD	1	rs17391694	78623626	A	ADD	2434	0.8867	0.1002	0.7286	1.079	-1.201	0.2298	TRUE	0.893258	0.860073	No	CD = Crohn’s disease
imm_1_114105331	rs6679677	1	114105331	PHTF1 | RSBN1	CD	1	imm_1_114105331	114105331	A	ADD	2434	0.8717	0.1148	0.6962	1.092	-1.196	0.2317	TRUE	0.925718	0.905389	No	UC = Ulcerative Colitis
vh_1_120239407	rs2641348	1	120239407	ADAM30	CD	1	vh_1_120239407	120239407	G	ADD	2416	0.8102	0.1138	0.6483	1.013	-1.85	0.06433	TRUE	0.917603	0.896594	No	SNP = Single Nucleotide Polymorphism
imm_1_171120083	rs7517810	1	171120083	FASLG | TNFSF18	CD	1	imm_1_171120083	171120083	A	ADD	2432	1.26	0.07405	1.089	1.456	3.117	0.001828	TRUE	0.28839	0.242183	No	CHR = Chromosome
rs1260326	rs1260326	2	27730940	GCKR	CD	2	rs1260326	27730940	A	ADD	2424	1.202	0.06608	1.056	1.368	2.782	0.005398	TRUE	0.473159	0.408811	No	BP = Base-pair position
imm_2_62404976	rs10865331	2	62404976	B3GNT2 | TMEM17	CD	2	imm_2_62404976	62404976	A	ADD	2430	1.05	0.06587	0.9231	1.195	0.7449	0.4563	TRUE	0.401373	0.375384	No	A1 = Minor allele code
imm_2_230805373	rs6716753	2	230805373	SP140	CD	2	imm_2_230805373	230805373	G	ADD	2431	1.206	0.0821	1.027	1.417	2.285	0.02229	TRUE	0.2175	0.186695	No	TEST = Code for the test
imm_2_233838242	rs12994997	2	233838242	ATG16L1	CD	2	imm_2_233838242	233838242	G	ADD	2432	0.7713	0.06588	0.6778	0.8776	-3.942	8.075e-05	TRUE	0.582397	0.515941	Yes	NMISS = Number of non-missing individuals included in analysis
rs7438704	rs7438704	4	48363245	SLAIN2	CD	4	rs7438704	48363245	A	ADD	2430	1.044	0.06564	0.9179	1.187	0.6542	0.513	TRUE	0.638577	0.649785	No	ADD = Additive effects of allele dosage
imm_4_103084327	rs13126505	4	103084327	BANK1	CD	4	imm_4_103084327	103084327	A	ADD	2434	1.095	0.1242	0.8581	1.397	0.7283	0.4664	TRUE	0.0780275	0.0682792	No	OR = Estimated odds ratio (for A1)
imm_5_55474608	rs10065637	5	55474608	LOC727984 | ANKRD55	CD	5	imm_5_55474608	55474608	A	ADD	2429	0.932	0.07888	0.7985	1.088	-0.8924	0.3722	TRUE	0.787141	0.777641	No	SE = Standard error
1kg_5_72553904	rs10061469	5	72553904	TMEM174 | FOXD1	CD	5	1kg_5_72553904	72553904	G	ADD	2434	0.8544	0.07167	0.7424	0.9832	-2.196	0.02807	TRUE	0.726592	0.688916	No	L95 = Lower bound of 95% confidence interval for odds ratio
1kg_5_173270459	rs17695092	5	173270459	CPEB4	CD	5	1kg_5_173270459	173270459	C	ADD	2424	0.9388	0.07189	0.8154	1.081	-0.8782	0.3798	TRUE	0.727044	0.707796	No	U95 = Upper bound of 95% confidence interval for odds ratio
rs12663356	rs12663356	6	21430728	CDKAL1 | SOX4	CD	6	rs12663356	21430728	A	ADD	2433	0.8865	0.06411	0.7819	1.005	-1.878	0.06032	TRUE	0.564919	0.536458	No	STAT = Coefficient t-statistic
rs9264942	rs9264942	6	31274380	HLA-C | HLA-B	CD	6	rs9264942	31274380	G	ADD	2434	0.9839	0.0686	0.8601	1.126	-0.2364	0.8131	FALSE	0.398876	0.359155	No	P = p-value
rs2503322	rs2503322	6	127457260	RSPO3	CD	6	rs2503322	127457260	A	ADD	2434	0.9071	0.06457	0.7993	1.03	-1.51	0.1311	TRUE	0.534956	0.526638	No
imm_6_128287458	rs13204742	6	128287458	C6orf190 | PTPRK	CD	6	imm_6_128287458	128287458	A	ADD	2432	1.166	0.09168	0.9745	1.396	1.679	0.09322	TRUE	0.14	0.127145	No
imm_6_159410424	rs212388	6	159410424	LOC727911 | FNDC1	CD	6	imm_6_159410424	159410424	G	ADD	2434	0.9972	0.06429	0.8792	1.131	-0.04329	0.9655	TRUE	0.420724	0.415493	No
imm_7_26858965	rs10486483	7	26858965	SKAP2	CD	7	imm_7_26858965	26858965	A	ADD	2433	0.9589	0.07524	0.8274	1.111	-0.5578	0.577	TRUE	0.241573	0.24326	No
imm_7_28147081	rs864745	7	28147081	JAZF1 | LOC100128081	CD	7	imm_7_28147081	28147081	G	ADD	2428	0.9318	0.06316	0.8233	1.055	-1.118	0.2635	TRUE	0.510025	0.49908	No
rs7015630	rs7015630	8	90875918	RIPK2 | LOC727887	CD	8	rs7015630	90875918	G	ADD	2411	0.9381	0.07338	0.8125	1.083	-0.8703	0.3842	TRUE	0.756554	0.741304	No
rs6651252	rs6651252	8	129567181	PVT1 | LOC728724	CD	8	rs6651252	129567181	G	ADD	2434	0.9498	0.1	0.7807	1.156	-0.5144	0.607	TRUE	0.887016	0.876607	No
imm_13_43355925	rs3764147	13	43355925	C13orf31	CD	13	imm_13_43355925	43355925	G	ADD	2433	1.14	0.07435	0.9856	1.319	1.765	0.07763	TRUE	0.277778	0.227328	No
imm_15_36686482	rs16967103	15	36686482	RASGRP1 | C15orf53	CD	15	imm_15_36686482	36686482	G	ADD	2432	0.9887	0.08026	0.8448	1.157	-0.1418	0.8873	TRUE	0.197878	0.195892	No
imm_16_49314275	rs5743289	16	49314275	NOD2	CD	16	imm_16_49314275	49314275	A	ADD	2434	1.867	0.0775	1.604	2.173	8.055	7.963e-16	FALSE	0.26779	0.173913	Yes
rs2945412	rs2945412	17	25843643	KSR1 | LOC729538	CD	17	rs2945412	25843643	G	ADD	2434	0.9009	0.06576	0.792	1.025	-1.586	0.1127	TRUE	0.621723	0.593693	No
1kg_19_1075031	rs2024092	19	1075031	SBNO2	CD	19	1kg_19_1075031	1075031	A	ADD	2420	1.163	0.07709	0.9997	1.352	1.956	0.05045	TRUE	0.238452	0.201668	No
rs4802307	rs4802307	19	46849806	HIF3A | PPP5C	CD	19	rs4802307	46849806	A	ADD	2431	0.9559	0.07149	0.831	1.1	-0.6304	0.5284	TRUE	0.719298	0.700857	No
imm_19_53897984	rs516246	19	53897984	FUT2	CD	19	imm_19_53897984	53897984	A	ADD	2432	1.137	0.06443	1.002	1.29	1.989	0.04673	TRUE	0.519975	0.489577	No
rs2284553	rs2284553	21	34776695	IFNGR2	CD	21	rs2284553	34776695	A	ADD	2432	0.9903	0.0654	0.8711	1.126	-0.1494	0.8813	TRUE	0.596875	0.592525	No
rs12103	rs12103	1	1247494	CPSF3L	IBD	1	rs12103	1247494	A	ADD	2418	1.173	0.08101	1.001	1.375	1.968	0.04908	TRUE	0.20375	0.178307	No
imm_1_7944784	rs3766606	1	7944784	PARK7	IBD	no data
rs12568930	rs12568930	1	22702231	LOC343384 | ZBTB40	IBD	1	rs12568930	22702231	G	ADD	2433	0.937	0.08926	0.7866	1.116	-0.7285	0.4663	TRUE	0.8325	0.83466	No
imm_1_67478546	rs11209026	1	67478546	IL23R	IBD	1	imm_1_67478546	67478546	A	ADD	2433	0.5247	0.1541	0.3879	0.7097	-4.185	2.847e-05	TRUE	0.961298	0.92739	Yes
rs2651244	rs2651244	1	70995562	CTH | PTGER3	IBD	1	rs2651244	70995562	A	ADD	2433	1.058	0.06688	0.9281	1.206	0.8443	0.3985	TRUE	0.586767	0.608456	No
rs4845604	rs4845604	1	151801680	RORC	IBD	1	rs4845604	151801680	A	ADD	2433	0.8529	0.09854	0.7031	1.035	-1.615	0.1063	TRUE	0.88375	0.862523	No
imm_1_154145356	rs670523	1	154145356	RIT1	IBD	1	imm_1_154145356	154145356	A	ADD	2411	1.234	0.06767	1.081	1.409	3.105	0.001904	TRUE	0.370765	0.317534	No
imm_1_159123588	rs4656958	1	159123588	ITLN1 | LOC646347	IBD	1	imm_1_159123588	159123588	A	ADD	2434	0.8959	0.07218	0.7777	1.032	-1.522	0.1279	TRUE	0.712235	0.683405	No
1kg_1_159746369	rs1801274	1	161479745	FCGR2A	IBD	1	rs1801274	161479745	A	ADD	2434	0.987	0.06516	0.8687	1.121	-0.2008	0.8408	TRUE	0.508115	0.491121	No
imm_1_195897764	rs2488389	1	195897764	DENND1B	IBD	1	imm_1_195897764	195897764	A	ADD	2433	1.145	0.07624	0.9864	1.33	1.781	0.07493	TRUE	0.242197	0.211091	No
imm_1_199144185	rs7554511	1	199144185	C1orf106	IBD	1	imm_1_199144185	199144185	A	ADD	2434	0.8805	0.07465	0.7607	1.019	-1.705	0.08824	TRUE	0.758427	0.725658	No
imm_1_205006527	rs3024505	1	205006527	MAPKAPK2 | IL10	IBD	1	imm_1_205006527	205006527	A	ADD	2433	1.2	0.08652	1.013	1.422	2.11	0.03487	TRUE	0.172285	0.158395	No
rs13407913	rs13407913	2	25097644	ADCY3	IBD	2	rs13407913	25097644	G	ADD	2433	1.087	0.06562	0.9556	1.236	1.268	0.2049	TRUE	0.452559	0.4375	No
rs925255	rs925255	2	28614794	BRE | FOSL2	IBD	2	rs925255	28614794	A	ADD	2421	0.8707	0.06524	0.7662	0.9895	-2.122	0.0338	TRUE	0.605395	0.55234	No
1kg_2_43660422	rs10495903	2	43660422	THADA	IBD	2	1kg_2_43660422	43660422	A	ADD	2412	1.066	0.09454	0.8856	1.283	0.6747	0.4998	TRUE	0.139724	0.133209	No
imm_2_61058360	rs7608910	2	61058360	PUS10	IBD	2	imm_2_61058360	61058360	G	ADD	2430	1.114	0.06548	0.9796	1.266	1.645	0.09992	TRUE	0.430087	0.380909	No
imm_2_65520776	rs6740462	2	65520776	SPRED2 | LOC100131818	IBD	2	imm_2_65520776	65520776	C	ADD	2278	0.8545	0.07978	0.7308	0.9991	-1.972	0.04866	TRUE	0.786429	0.751901	No
imm_2_102429801	rs6708413	2	102429801	IL18RAP	IBD	2	imm_2_102429801	102429801	G	ADD	2432	1.037	0.07456	0.8961	1.2	0.4891	0.6248	TRUE	0.258427	0.250153	No
imm_2_162818782	rs2111485	2	162818782	FAP | IFIH1	IBD	2	imm_2_162818782	162818782	A	ADD	2434	1.079	0.06536	0.9496	1.227	1.168	0.2426	TRUE	0.430712	0.386405	No
imm_2_191639709	rs1517352	2	191639709	STAT4	IBD	2	imm_2_191639709	191639709	A	ADD	2431	0.8695	0.06693	0.7626	0.9914	-2.09	0.03665	TRUE	0.60875	0.602085	No
seq-rs2382817	rs2382817	2	218859462	TMBIM1	IBD	2	seq-rs2382817	218859462	A	ADD	2428	1.123	0.06584	0.9874	1.278	1.768	0.07707	TRUE	0.442356	0.404294	No
1kg_2_241218365	rs3749171	2	241218365	GPR35	IBD	2	1kg_2_241218365	241218365	A	ADD	2422	1.119	0.08366	0.9498	1.318	1.344	0.1789	TRUE	0.177945	0.175493	No
1kg_3_18742408	rs4256159	3	18742408	LOC131185 | KCNH8	IBD	no data
imm_3_49696536	rs3197999	3	49696536	MST1	IBD	3	imm_3_49696536	49696536	A	ADD	2430	1.22	0.06843	1.067	1.395	2.905	0.003673	TRUE	0.346442	0.281768	No
rs2457996	rs2457996	4	74856535	PPBP | CXCL5	IBD	4	rs2457996	74856535	G	ADD	2434	0.875	0.1054	0.7118	1.076	-1.267	0.2051	TRUE	0.898876	0.885181	No
imm_4_123381069	rs7657746	4	123381069	KIAA1109	IBD	4	imm_4_123381069	123381069	G	ADD	2266	1.093	0.0747	0.9443	1.266	1.193	0.2329	FALSE	0.752896	0.760578	No
rs2930047	rs2930047	5	10695526	DAP	IBD	5	rs2930047	10695526	G	ADD	2408	1.133	0.06529	0.9973	1.288	1.919	0.05499	TRUE	0.422111	0.37531	No
imm_5_40446341	rs11742570	5	40446341	LOC285634 | LOC100127944	IBD	5	imm_5_40446341	40446341	A	ADD	2432	0.8025	0.06737	0.7033	0.9158	-3.265	0.001094	TRUE	0.64375	0.604167	No
imm_5_96278559	rs1363907	5	96278559	ERAP2	IBD	5	imm_5_96278559	96278559	A	ADD	2432	1.125	0.06523	0.9896	1.278	1.799	0.072	TRUE	0.4201	0.425812	No
rs10051722	rs10051722	5	130104076	CHSY-2 | HINT1	IBD	5	rs10051722	130104076	C	ADD	2434	0.85	0.07216	0.7379	0.9791	-2.253	0.02426	TRUE	0.729089	0.702082	No
imm_5_131798704	rs2188962	5	131798704	LOC441108	IBD	5	imm_5_131798704	131798704	A	ADD	2359	1.235	0.06455	1.089	1.402	3.274	0.001059	TRUE	0.467541	0.418485	No
imm_5_141493388	rs6863411	5	141493388	NDFIP1	IBD	5	imm_5_141493388	141493388	A	ADD	2421	0.9335	0.06637	0.8196	1.063	-1.037	0.2997	TRUE	0.645443	0.621605	No
imm_5_150258102	rs11741861	5	150258102	ZNF300	IBD	5	imm_5_150258102	150258102	G	ADD	2434	1.157	0.1133	0.9266	1.444	1.287	0.1982	TRUE	0.0967541	0.0740968	No
imm_5_158759370	rs6871626	5	158759370	IL12B | ADRA1B	IBD	5	imm_5_158759370	158759370	A	ADD	2415	1.204	0.06766	1.055	1.375	2.747	0.006009	TRUE	0.371698	0.337037	No
rs4976646	rs4976646	5	176788570	RGS14	IBD	5	rs4976646	176788570	G	ADD	2432	0.9206	0.06818	0.8054	1.052	-1.214	0.2247	TRUE	0.661875	0.646446	No
rs17119	rs17119	6	14719496	LOC100128517 | LOC728961	IBD	6	rs17119	14719496	G	ADD	2433	1.001	0.0793	0.857	1.169	0.01403	0.9888	TRUE	0.780899	0.804534	No
imm_6_20920567	rs9358372	6	20920567	CDKAL1	IBD	6	imm_6_20920567	20920567	G	ADD	2425	1.023	0.06794	0.8953	1.169	0.3326	0.7394	TRUE	0.379526	0.377155	No
imm_6_91029880	rs1847472	6	91029880	BACH2	IBD	6	imm_6_91029880	91029880	A	ADD	2408	0.9893	0.0677	0.8663	1.13	-0.1595	0.8732	TRUE	0.668142	0.659864	No
imm_6_106541962	rs7746082	6	106541962	PREP | PRDM1	IBD	6	imm_6_106541962	106541962	C	ADD	2434	1.11	0.06983	0.9679	1.273	1.492	0.1357	TRUE	0.3196	0.293019	No
rs3851228	rs3851228	6	111954884	LOC643749 | TRAF3IP2	IBD	6	rs3851228	111954884	A	ADD	2434	0.8848	0.1239	0.694	1.128	-0.9876	0.3233	TRUE	0.916979	0.927128	No
imm_6_138048197	rs6920220	6	138048197	OLIG3 | LOC100130476	IBD	6	imm_6_138048197	138048197	A	ADD	2430	1.046	0.07779	0.8977	1.218	0.5721	0.5672	TRUE	0.205993	0.211479	No
rs12199775	rs12199775	6	143898894	FUCA2 | PHACTR2	IBD	6	rs12199775	143898894	G	ADD	2427	0.9107	0.1391	0.6934	1.196	-0.6728	0.5011	TRUE	0.948428	0.937194	No
imm_6_167293537	rs1819333	6	167293537	RNASET2 | FGFR1OP	IBD	6	imm_6_167293537	167293537	C	ADD	2434	0.874	0.0648	0.7697	0.9923	-2.079	0.03766	TRUE	0.549938	0.526944	No
imm_7_50275007	rs1456896	7	50275007	LOC100130988 | LOC100132224	IBD	7	imm_7_50275007	50275007	G	ADD	2434	0.8741	0.07088	0.7607	1.004	-1.899	0.05753	TRUE	0.714107	0.682792	No
rs9297145	rs9297145	7	98759117	SMURF1 | KPNA7	IBD	7	rs9297145	98759117	C	ADD	2433	0.9126	0.07342	0.7903	1.054	-1.245	0.2131	FALSE	0.273125	0.279241	No
rs1734907	rs1734907	7	100315517	POP7 | EPO	IBD	7	rs1734907	100315517	A	ADD	2434	1.152	0.0864	0.9726	1.365	1.639	0.1013	TRUE	0.165418	0.156767	No
rs38911	rs38911	7	116895163	ST7 | WNT2	IBD	7	rs38911	116895163	A	ADD	2434	0.9537	0.06393	0.8414	1.081	-0.7418	0.4582	TRUE	0.55618	0.544703	No
ccc-8-126603853-A-G	rs921720	8	126603853	TRIB1 | LOC100130231	IBD	8	ccc-8-126603853-A-G	126603853	A	ADD	2434	0.9668	0.06761	0.8469	1.104	-0.4988	0.6179	TRUE	0.634207	0.632272	No
rs13277237	rs13277237	8	130604563	LOC100129525 | MLZE	IBD	8	rs13277237	130604563	G	ADD	2433	1.154	0.06483	1.017	1.311	2.215	0.02679	TRUE	0.47628	0.443321	No
imm_9_4971602	rs10758669	9	4971602	LOC100128701	IBD	9	imm_9_4971602	4971602	C	ADD	2421	1.257	0.0675	1.102	1.435	3.394	0.0006877	TRUE	0.399244	0.341426	No
rs4743820	rs4743820	9	93928416	LOC100129347 | AUH	IBD	9	rs4743820	93928416	G	ADD	2431	0.938	0.07017	0.8175	1.076	-0.9114	0.3621	TRUE	0.698999	0.689645	No
imm_9_116593070	rs4246905	9	116593070	TNFSF15	IBD	9	imm_9_116593070	116593070	A	ADD	2434	0.831	0.07486	0.7176	0.9623	-2.473	0.01338	TRUE	0.754682	0.726271	No
imm_9_138386226	rs10781499	9	138386226	CARD9	IBD	9	imm_9_138386226	138386226	A	ADD	2340	1.223	0.06414	1.079	1.387	3.142	0.001677	TRUE	0.444444	0.416504	No
imm_10_6121236	rs12722515	10	6121236	IL2RA	IBD	10	imm_10_6121236	6121236	A	ADD	2433	0.8691	0.09221	0.7254	1.041	-1.522	0.1281	TRUE	0.872035	0.840993	No
1kg_10_30768107	rs1042058	10	30768107	MAP3K8	IBD	10	1kg_10_30768107	30768107	A	ADD	2432	0.9151	0.06814	0.8007	1.046	-1.301	0.1931	TRUE	0.6225	0.616728	No
imm_10_35335437	rs11010067	10	35335437	PARD3 | CUL2	IBD	10	imm_10_35335437	35335437	G	ADD	2432	1.115	0.06688	0.9779	1.271	1.626	0.1039	TRUE	0.378277	0.349172	No
1kg_10_59667932	rs2790216	10	59667932	IPMK	IBD	10	1kg_10_59667932	59667932	A	ADD	2434	0.8164	0.08338	0.6933	0.9613	-2.433	0.01499	TRUE	0.816479	0.786589	No
imm_10_64115570	rs10761659	10	64115570	ZNF365 | ADO	IBD	10	imm_10_64115570	64115570	A	ADD	2431	0.9335	0.06415	0.8232	1.059	-1.072	0.2835	TRUE	0.581149	0.554908	No
rs2227551	rs2227551	10	75669190	CAMK2G | C10orf55	IBD	10	rs2227551	75669190	C	ADD	2434	0.8578	0.07462	0.7411	0.9929	-2.056	0.0398	TRUE	0.777154	0.730251	No
imm_10_80702538	rs1250546	10	80702538	ZMIZ1	IBD	10	imm_10_80702538	80702538	G	ADD	2433	0.8555	0.06596	0.7518	0.9736	-2.366	0.01797	TRUE	0.635625	0.584507	No
rs7097656	rs7097656	10	82250831	TSPAN14	IBD	10	rs7097656	82250831	A	ADD	2431	0.9039	0.08381	0.767	1.065	-1.206	0.2279	TRUE	0.83	0.802575	No
rs12778642	rs12778642	10	94464307	HHEX | EXOC6	IBD	10	rs12778642	94464307	A	ADD	2434	1.08	0.06409	0.9529	1.225	1.208	0.2271	TRUE	0.446941	0.43019	No
imm_10_101274227	rs4409764	10	101274227	GOT1 | NKX2-3	IBD	10	imm_10_101274227	101274227	A	ADD	2431	1.356	0.06519	1.193	1.54	4.668	3.042e-06	FALSE	0.545568	0.465644	Yes
rs907611	rs907611	11	1874072	TNNI2 | LSP1	IBD	11	rs907611	1874072	A	ADD	2367	0.9323	0.07082	0.8115	1.071	-0.9901	0.3221	TRUE	0.292092	0.314908	No
rs11229555	rs11229555	11	58165263	ZFP91-CNTF | GLYAT	IBD	11	rs11229555	58165263	A	ADD	2433	0.8155	0.07657	0.7018	0.9475	-2.664	0.007729	TRUE	0.781523	0.752757	No
imm_11_60532785	rs11230563	11	60532785	CD6	IBD	11	imm_11_60532785	60532785	A	ADD	2433	0.8015	0.06944	0.6995	0.9184	-3.186	0.001442	TRUE	0.705368	0.660846	No
rs174537	rs174537	11	61552680	C11orf9	IBD	11	rs174537	61552680	A	ADD	2432	1.062	0.06832	0.9289	1.214	0.88	0.3788	TRUE	0.341448	0.33599	No
rs559928	rs559928	11	64150370	RPS6KA4 | SLC22A11	IBD	11	rs559928	64150370	A	ADD	2433	0.9359	0.08578	0.7911	1.107	-0.7725	0.4398	TRUE	0.838327	0.81924	No
rs568617	rs568617	11	65653242	FIBP	IBD	11	rs568617	65653242	A	ADD	2424	1.176	0.08019	1.005	1.376	2.024	0.04292	TRUE	0.209114	0.190388	No
imm_11_75976842	rs2155219	11	75976842	C11orf30 | LRRC32	IBD	11	imm_11_75976842	75976842	C	ADD	2432	0.8355	0.06377	0.7373	0.9467	-2.818	0.004828	TRUE	0.565625	0.50674	No
rs2226628	rs2226628	11	87091845	TMEM135 | RAB38	IBD	11	rs2226628	87091845	A	ADD	2432	0.9622	0.07107	0.8371	1.106	-0.5425	0.5875	TRUE	0.276529	0.282955	No
imm_11_118264820	rs566416	11	118264820	BLR1	IBD	11	imm_11_118264820	118264820	C	ADD	2433	1.011	0.07342	0.8751	1.167	0.143	0.8863	TRUE	0.759051	0.756434	No
rs11054935	rs11054935	12	12648843	DUSP16	IBD	12	rs11054935	12648843	G	ADD	2429	0.9922	0.07298	0.8599	1.145	-0.108	0.914	TRUE	0.261875	0.269797	No
imm_12_39078567	rs11564258	12	39078567	LRRK2 | MUC19	IBD	12	imm_12_39078567	39078567	A	ADD	2432	1.076	0.2066	0.7181	1.614	0.3566	0.7214	TRUE	0.0330836	0.0208461	No
rs11168249	rs11168249	12	48208368	HDAC7A	IBD	12	rs11168249	48208368	G	ADD	2432	1.032	0.0641	0.9098	1.17	0.4845	0.628	TRUE	0.480649	0.463519	No
imm_12_66786342	rs7134599	12	66786342	DYRK2 | IFNG	IBD	12	imm_12_66786342	66786342	A	ADD	2434	1.219	0.06654	1.07	1.388	2.971	0.002968	FALSE	0.405743	0.369565	No
rs17085007	rs17085007	13	27531267	GPR12 | LOC100129306	IBD	13	rs17085007	27531267	G	ADD	2434	0.9703	0.08334	0.824	1.142	-0.3621	0.7173	TRUE	0.179151	0.180649	No
rs941823	rs941823	13	41013977	COG6 | FOXO1	IBD	13	rs941823	41013977	A	ADD	2431	0.8864	0.07647	0.763	1.03	-1.577	0.1147	TRUE	0.7825	0.74954	No
rs3742130	rs3742130	13	98705342	GPR18	IBD	13	rs3742130	98705342	A	ADD	2433	1.014	0.07844	0.8696	1.183	0.1794	0.8576	TRUE	0.780625	0.78812	No
imm_14_68343658	rs194749	14	68343658	C14orf181 | ACTN1	IBD	14	imm_14_68343658	68343658	G	ADD	2434	1.147	0.07492	0.9907	1.329	1.835	0.06644	TRUE	0.24407	0.229639	No
rs1569328	rs1569328	14	75741751	LOC730011 | FOS	IBD	14	rs1569328	75741751	A	ADD	2433	0.8685	0.09309	0.7237	1.042	-1.514	0.13	TRUE	0.866417	0.840993	No
1kg_14_87542348	rs8005161	14	87542348	GPR65	IBD	14	1kg_14_87542348	87542348	A	ADD	2434	1.187	0.1093	0.9584	1.471	1.571	0.1162	TRUE	0.0955056	0.0884874	No
imm_15_65229650	rs17293632	15	65229650	SMAD3	IBD	15	imm_15_65229650	65229650	A	ADD	2432	1.348	0.07545	1.163	1.563	3.96	7.486e-05	FALSE	0.26875	0.219363	Yes
rs7495132	rs7495132	15	91172901	CRTC3	IBD	no data
rs529866	rs529866	16	11373320	PRM2 | PRM1	IBD	16	rs529866	11373320	A	ADD	2433	0.9804	0.08245	0.8341	1.152	-0.2405	0.8099	TRUE	0.825625	0.810472	No
rs7404095	rs7404095	16	23772091	PRKCB1	IBD	16	rs7404095	23772091	A	ADD	2432	0.8732	0.06556	0.7679	0.9929	-2.069	0.03858	TRUE	0.568664	0.558246	No
imm_16_28425210	rs26528	16	28425210	IL27	IBD	16	imm_16_28425210	28425210	G	ADD	2433	1.013	0.06534	0.8915	1.152	0.2022	0.8398	TRUE	0.446317	0.459559	No
imm_16_84567187	rs2361755	16	84567187	IRF8 | LOC100131952	IBD	16	imm_16_84567187	84567187	C	ADD	2434	0.8615	0.1329	0.6639	1.118	-1.122	0.2619	TRUE	0.944444	0.926209	No
1kg_17_29617778	rs3091315	17	29617778	CCL2 | CCL7	IBD	17	1kg_17_29617778	29617778	G	ADD	2434	0.866	0.07446	0.7484	1.002	-1.932	0.05334	TRUE	0.75593	0.730863	No
imm_17_35165903	rs12946510	17	35165903	GRB7 | IKZF3	IBD	17	imm_17_35165903	35165903	A	ADD	2426	1.041	0.065	0.9168	1.183	0.6237	0.5328	TRUE	0.47622	0.470805	No
imm_17_37781070	rs12942547	17	37781070	STAT3	IBD	17	imm_17_37781070	37781070	G	ADD	2430	0.8251	0.06665	0.7241	0.9402	-2.885	0.00392	TRUE	0.63375	0.576994	No
rs1292053	rs1292053	17	57963537	TUBD1	IBD	17	rs1292053	57963537	G	ADD	2433	1.245	0.06573	1.094	1.416	3.33	0.0008671	TRUE	0.491875	0.438457	No
imm_18_12799340	rs1893217	18	12799340	PTPN2	IBD	18	imm_18_12799340	12799340	G	ADD	2416	1.075	0.08801	0.9048	1.278	0.8237	0.4101	TRUE	0.16625	0.159963	No
rs7240004	rs7240004	18	46395022	KIAA0427 | SMAD7	IBD	18	rs7240004	46395022	G	ADD	2431	0.9988	0.0665	0.8767	1.138	-0.01809	0.9856	TRUE	0.626717	0.622699	No
imm_18_65681419	rs727088	18	65681419	CD226	IBD	18	imm_18_65681419	65681419	G	ADD	2433	0.9919	0.06402	0.875	1.125	-0.1265	0.8993	TRUE	0.473159	0.472426	No
imm_19_10373911	rs11879191	19	10373911	CDC37	IBD	19	imm_19_10373911	10373911	A	ADD	2425	0.8438	0.08398	0.7158	0.9948	-2.022	0.04315	TRUE	0.819375	0.803077	No
rs17694108	rs17694108	19	33731551	SLC7A10 | CEBPA	IBD	19	rs17694108	33731551	A	ADD	2433	1.127	0.07107	0.9801	1.295	1.677	0.09359	TRUE	0.289014	0.276348	No
seq-rs1654644	rs1654644	19	60065174	KIR3DL2	IBD	no data
rs4243971	rs4243971	20	30849517	POFUT1 | KIF3B	IBD	20	rs4243971	30849517	A	ADD	2425	1.11	0.06435	0.9781	1.259	1.616	0.106	FALSE	0.53625	0.564923	No
rs6087990	rs6087990	20	31349908	COMMD7 | DNMT3B	IBD	20	rs6087990	31349908	G	ADD	2434	1.021	0.06621	0.8965	1.162	0.3092	0.7572	TRUE	0.410737	0.409675	No
imm_20_44173603	rs6074022	20	44173603	NCOA5 | CD40	IBD	20	imm_20_44173603	44173603	G	ADD	2430	1.021	0.07213	0.8863	1.176	0.2871	0.7741	TRUE	0.282147	0.2655	No
rs913678	rs913678	20	48955424	CEBPB | PTPN1	IBD	20	rs913678	48955424	G	ADD	2424	0.9132	0.06939	0.7971	1.046	-1.309	0.1905	TRUE	0.669788	0.669131	No
rs259964	rs259964	20	57824309	C20orf174	IBD	20	rs259964	57824309	A	ADD	2434	1.026	0.06577	0.9016	1.167	0.3853	0.7	TRUE	0.463795	0.461421	No
rs6062504	rs6062504	20	62348907	ZGPAT	IBD	20	rs6062504	62348907	A	ADD	2323	0.9763	0.07144	0.8487	1.123	-0.3358	0.737	TRUE	0.71144	0.695469	No
imm_21_15739809	rs2823286	21	15739809	NRIP1 | USP25	IBD	21	imm_21_15739809	15739809	A	ADD	2423	0.9122	0.07035	0.7947	1.047	-1.307	0.1913	TRUE	0.731586	0.704069	No
imm_21_39387404	rs2836878	21	39387404	FLJ45139 | LOC391282	IBD	21	imm_21_39387404	39387404	A	ADD	2432	0.9137	0.07318	0.7916	1.055	-1.233	0.2175	TRUE	0.744694	0.72992	No
imm_21_44440169	rs7282490	21	44440169	LOC100129890 | ICOSLG	IBD	21	imm_21_44440169	44440169	G	ADD	2432	1.105	0.06494	0.9726	1.255	1.532	0.1255	TRUE	0.411361	0.380441	No
imm_22_20252904	rs2266959	22	20252904	UBE2L3	IBD	22	imm_22_20252904	20252904	A	ADD	2432	1.152	0.08016	0.9849	1.349	1.77	0.07672	TRUE	0.216604	0.189761	No
imm_22_28823882	rs5763767	22	28823882	HORMAD2	IBD	22	imm_22_28823882	28823882	A	ADD	2434	1.115	0.06487	0.982	1.266	1.68	0.0929	TRUE	0.495006	0.444887	No
imm_22_37989719	rs2413583	22	37989719	PDGFB | RPL3	IBD	22	imm_22_37989719	37989719	A	ADD	2420	0.9111	0.08815	0.7665	1.083	-1.056	0.2908	TRUE	0.840824	0.82798	No
imm_1_2492640	rs6667605	1	2492640	LOC100132814	UC	1	imm_1_2492640	2492640	A	ADD	2432	0.9297	0.06366	0.8207	1.053	-1.145	0.2523	TRUE	0.52125	0.503983	No
imm_1_20044447	rs6426833	1	20044447	RNF186 | OTUD3	UC	1	imm_1_20044447	20044447	G	ADD	2430	0.9815	0.06425	0.8653	1.113	-0.291	0.7711	TRUE	0.549938	0.537139	No
rs2816958	rs2816958	1	200101920	NR5A2	UC	1	rs2816958	200101920	A	ADD	2433	1.158	0.09848	0.9546	1.404	1.488	0.1367	FALSE	0.879375	0.890692	No
rs1440088	rs1440088	2	198579662	PLCL1	UC	2	rs1440088	198579662	C	ADD	2261	0.8435	0.0899	0.7072	1.006	-1.894	0.05829	TRUE	0.834262	0.815619	No
1kg_2_199231367	rs17229285	2	199231367	PLCL1 | SATB2	UC	2	1kg_2_199231367	199231367	A	ADD	2434	1.027	0.06398	0.9055	1.164	0.4093	0.6823	TRUE	0.513733	0.507961	No
rs9847710	rs9847710	3	53062661	SFMBT1	UC	3	rs9847710	53062661	G	ADD	2434	0.9638	0.06523	0.8481	1.095	-0.5655	0.5717	TRUE	0.423221	0.435089	No
rs3774937	rs3774937	4	103434253	NFKB1	UC	4	rs3774937	103434253	G	ADD	2432	0.9672	0.07042	0.8425	1.11	-0.4734	0.6359	TRUE	0.6925	0.680147	No
1kg_5_647083	rs11739663	5	647083	SLC9A3 | CEP72	UC	5	1kg_5_647083	647083	G	ADD	2434	0.9613	0.07559	0.829	1.115	-0.5216	0.602	TRUE	0.769663	0.763013	No
rs254560	rs254560	5	134443606	LOC389328 | H2AFY	UC	5	rs254560	134443606	A	ADD	2425	1.02	0.06505	0.8979	1.159	0.304	0.7611	TRUE	0.4125	0.413846	No
rs477515	rs477515	6	32569691	HLA-DRB1 | HLA-DQA1	UC	6	rs477515	32569691	A	ADD	2434	0.8751	0.07272	0.7589	1.009	-1.834	0.06667	FALSE	0.695381	0.674219	No
rs1182188	rs1182188	7	2869985	GNA12	UC	7	rs1182188	2869985	G	ADD	2434	0.8479	0.07069	0.7382	0.9739	-2.334	0.01959	TRUE	0.730961	0.690447	No
rs4722672	rs4722672	7	27231762	HOXA11S | HOXA13	UC	7	rs4722672	27231762	G	ADD	2404	1.174	0.08338	0.9967	1.382	1.92	0.05484	FALSE	0.181648	0.16781	No
rs4380874	rs4380874	7	107480315	SLC26A3 | DLD	UC	7	rs4380874	107480315	A	ADD	2413	0.856	0.06708	0.7506	0.9763	-2.317	0.02048	FALSE	0.370138	0.415223	No
imm_7_128361203	rs4728142	7	128361203	LOC392787 | IRF5	UC	7	imm_7_128361203	128361203	A	ADD	2418	0.9041	0.06415	0.7973	1.025	-1.571	0.1162	TRUE	0.447566	0.461967	No
rs483905	rs483905	11	96023427	LOC100131541 | MAML2	UC	11	rs483905	96023427	A	ADD	2431	0.992	0.07051	0.864	1.139	-0.1133	0.9098	TRUE	0.285893	0.291718	No
1kg_11_113892040	rs561722	11	113892040	REXO2 | FAM55A	UC	11	1kg_11_113892040	113892040	A	ADD	2433	1.002	0.06785	0.8776	1.145	0.03589	0.9714	TRUE	0.66417	0.668811	No
rs28374715	rs28374715	15	41563950	CHP	UC	15	rs28374715	41563950	G	ADD	2434	0.8852	0.07623	0.7623	1.028	-1.6	0.1095	TRUE	0.759051	0.742192	No
imm_16_30389995	rs11150589	16	30389995	LOC100131892 | ITGAL	UC	16	imm_16_30389995	30389995	A	ADD	2428	1.118	0.06647	0.9816	1.274	1.681	0.09283	TRUE	0.485571	0.467811	No
imm_16_67148731	rs1728785	16	67148731	ZFP90	UC	16	imm_16_67148731	67148731	A	ADD	2428	0.9983	0.0782	0.8565	1.164	-0.02128	0.983	TRUE	0.775281	0.779656	No
rs17780256	rs17780256	17	70642923	SLC39A11	UC	no data
rs11083840	rs11083840	19	47119910	CALM3 | PTGIR	UC	19	rs11083840	47119910	C	ADD	2430	0.8818	0.06557	0.7755	1.003	-1.918	0.05514	FALSE	0.39201	0.412523	No
rs6088765	rs6088765	20	33799280	PROCR | MMP24	UC	20	rs6088765	33799280	C	ADD	2433	0.9089	0.06399	0.8018	1.03	-1.492	0.1357	FALSE	0.438125	0.449173	No
imm_20_42498442	rs6017342	20	42498442	HNF4A | LOC100129292	UC	20	imm_20_42498442	42498442	A	ADD	2432	0.9973	0.06443	0.879	1.132	-0.04171	0.9667	TRUE	0.555556	0.538627	No

## Sheet: CD
Illumina_SNP_ID	dbSNP_ID	Chr	Position	Gene	Phenotype	CD_CHR	CD_SNP	CD_BP	CD_A1	CD_TEST	CD_NMISS	CD_OR	CD_SE	CD_L95	CD_U95	CD_STAT	CD_P	CD_OR_CONSISTENT	CD_case_freq	CD_control_freq
rs17391694	rs17391694	1	78623626	GIPC2 | PTGFR	CD	1	rs17391694	78623626	A	ADD	2434	0.8867	0.1002	0.7286	1.079	-1.201	0.2298	TRUE	0.893258	0.860073		CD = Crohn’s disease
imm_1_114105331	rs6679677	1	114105331	PHTF1 | RSBN1	CD	1	imm_1_114105331	114105331	A	ADD	2434	0.8717	0.1148	0.6962	1.092	-1.196	0.2317	TRUE	0.925718	0.905389		UC = Ulcerative Colitis
vh_1_120239407	rs2641348	1	120239407	ADAM30	CD	1	vh_1_120239407	120239407	G	ADD	2416	0.8102	0.1138	0.6483	1.013	-1.85	0.06433	TRUE	0.917603	0.896594		SNP = Single Nucleotide Polymorphism
imm_1_171120083	rs7517810	1	171120083	FASLG | TNFSF18	CD	1	imm_1_171120083	171120083	A	ADD	2432	1.26	0.07405	1.089	1.456	3.117	0.001828	TRUE	0.28839	0.242183		CHR = Chromosome
rs1260326	rs1260326	2	27730940	GCKR	CD	2	rs1260326	27730940	A	ADD	2424	1.202	0.06608	1.056	1.368	2.782	0.005398	TRUE	0.473159	0.408811		BP = Base-pair position
imm_2_62404976	rs10865331	2	62404976	B3GNT2 | TMEM17	CD	2	imm_2_62404976	62404976	A	ADD	2430	1.05	0.06587	0.9231	1.195	0.7449	0.4563	TRUE	0.401373	0.375384		A1 = Minor allele code
imm_2_230805373	rs6716753	2	230805373	SP140	CD	2	imm_2_230805373	230805373	G	ADD	2431	1.206	0.0821	1.027	1.417	2.285	0.02229	TRUE	0.2175	0.186695		TEST = Code for the test
imm_2_233838242	rs12994997	2	233838242	ATG16L1	CD	2	imm_2_233838242	233838242	G	ADD	2432	0.7713	0.06588	0.6778	0.8776	-3.942	8.075e-05	TRUE	0.582397	0.515941		NMISS = Number of non-missing individuals included in analysis
rs7438704	rs7438704	4	48363245	SLAIN2	CD	4	rs7438704	48363245	A	ADD	2430	1.044	0.06564	0.9179	1.187	0.6542	0.513	TRUE	0.638577	0.649785		ADD = Additive effects of allele dosage
imm_4_103084327	rs13126505	4	103084327	BANK1	CD	4	imm_4_103084327	103084327	A	ADD	2434	1.095	0.1242	0.8581	1.397	0.7283	0.4664	TRUE	0.0780275	0.0682792		OR = Estimated odds ratio (for A1)
imm_5_55474608	rs10065637	5	55474608	LOC727984 | ANKRD55	CD	5	imm_5_55474608	55474608	A	ADD	2429	0.932	0.07888	0.7985	1.088	-0.8924	0.3722	TRUE	0.787141	0.777641		SE = Standard error
1kg_5_72553904	rs10061469	5	72553904	TMEM174 | FOXD1	CD	5	1kg_5_72553904	72553904	G	ADD	2434	0.8544	0.07167	0.7424	0.9832	-2.196	0.02807	TRUE	0.726592	0.688916		L95 = Lower bound of 95% confidence interval for odds ratio
1kg_5_173270459	rs17695092	5	173270459	CPEB4	CD	5	1kg_5_173270459	173270459	C	ADD	2424	0.9388	0.07189	0.8154	1.081	-0.8782	0.3798	TRUE	0.727044	0.707796		U95 = Upper bound of 95% confidence interval for odds ratio
rs12663356	rs12663356	6	21430728	CDKAL1 | SOX4	CD	6	rs12663356	21430728	A	ADD	2433	0.8865	0.06411	0.7819	1.005	-1.878	0.06032	TRUE	0.564919	0.536458		STAT = Coefficient t-statistic
rs9264942	rs9264942	6	31274380	HLA-C | HLA-B	CD	6	rs9264942	31274380	G	ADD	2434	0.9839	0.0686	0.8601	1.126	-0.2364	0.8131	FALSE	0.398876	0.359155		P = p-value
rs2503322	rs2503322	6	127457260	RSPO3	CD	6	rs2503322	127457260	A	ADD	2434	0.9071	0.06457	0.7993	1.03	-1.51	0.1311	TRUE	0.534956	0.526638
imm_6_128287458	rs13204742	6	128287458	C6orf190 | PTPRK	CD	6	imm_6_128287458	128287458	A	ADD	2432	1.166	0.09168	0.9745	1.396	1.679	0.09322	TRUE	0.14	0.127145
imm_6_159410424	rs212388	6	159410424	LOC727911 | FNDC1	CD	6	imm_6_159410424	159410424	G	ADD	2434	0.9972	0.06429	0.8792	1.131	-0.04329	0.9655	TRUE	0.420724	0.415493
imm_7_26858965	rs10486483	7	26858965	SKAP2	CD	7	imm_7_26858965	26858965	A	ADD	2433	0.9589	0.07524	0.8274	1.111	-0.5578	0.577	TRUE	0.241573	0.24326
imm_7_28147081	rs864745	7	28147081	JAZF1 | LOC100128081	CD	7	imm_7_28147081	28147081	G	ADD	2428	0.9318	0.06316	0.8233	1.055	-1.118	0.2635	TRUE	0.510025	0.49908
rs7015630	rs7015630	8	90875918	RIPK2 | LOC727887	CD	8	rs7015630	90875918	G	ADD	2411	0.9381	0.07338	0.8125	1.083	-0.8703	0.3842	TRUE	0.756554	0.741304
rs6651252	rs6651252	8	129567181	PVT1 | LOC728724	CD	8	rs6651252	129567181	G	ADD	2434	0.9498	0.1	0.7807	1.156	-0.5144	0.607	TRUE	0.887016	0.876607
imm_13_43355925	rs3764147	13	43355925	C13orf31	CD	13	imm_13_43355925	43355925	G	ADD	2433	1.14	0.07435	0.9856	1.319	1.765	0.07763	TRUE	0.277778	0.227328
imm_15_36686482	rs16967103	15	36686482	RASGRP1 | C15orf53	CD	15	imm_15_36686482	36686482	G	ADD	2432	0.9887	0.08026	0.8448	1.157	-0.1418	0.8873	TRUE	0.197878	0.195892
imm_16_49314275	rs5743289	16	49314275	NOD2	CD	16	imm_16_49314275	49314275	A	ADD	2434	1.867	0.0775	1.604	2.173	8.055	7.963e-16	FALSE	0.26779	0.173913
rs2945412	rs2945412	17	25843643	KSR1 | LOC729538	CD	17	rs2945412	25843643	G	ADD	2434	0.9009	0.06576	0.792	1.025	-1.586	0.1127	TRUE	0.621723	0.593693
1kg_19_1075031	rs2024092	19	1075031	SBNO2	CD	19	1kg_19_1075031	1075031	A	ADD	2420	1.163	0.07709	0.9997	1.352	1.956	0.05045	TRUE	0.238452	0.201668
rs4802307	rs4802307	19	46849806	HIF3A | PPP5C	CD	19	rs4802307	46849806	A	ADD	2431	0.9559	0.07149	0.831	1.1	-0.6304	0.5284	TRUE	0.719298	0.700857
imm_19_53897984	rs516246	19	53897984	FUT2	CD	19	imm_19_53897984	53897984	A	ADD	2432	1.137	0.06443	1.002	1.29	1.989	0.04673	TRUE	0.519975	0.489577
rs2284553	rs2284553	21	34776695	IFNGR2	CD	21	rs2284553	34776695	A	ADD	2432	0.9903	0.0654	0.8711	1.126	-0.1494	0.8813	TRUE	0.596875	0.592525
