# Supplementary material for: Dissecting Allele Architecture of Early Onset IBD Using High-Density Genotyping
Source: PLoS One. 2015 Jun 22;10(6):e0128074. doi: 10.1371/journal.pone.0128074 (PMC4476779; doi:10.1371/journal.pone.0128074)
Supplement: S4 Table — (XLSX) [file pone.0128074.s011.xlsx]

## Sheet: with_cd_uc.txt
Table S4: Summary of UC association findings from this study for top SNPs reported in Jostins et al. 2012
SNP Annotations						UC: This Study
Illumina_SNP_ID	dbSNP_ID	Chr	Position	Gene	Phenotype	UC_CHR	UC_SNP	UC_BP	UC_A1	UC_TEST	UC_NMISS	UC_OR	UC_SE	UC_L95	UC_U95	UC_STAT	UC_P	UC_OR_CONSISTENT	UC_case_freq	UC_control_freq	Replication_P (p<0.0003)
imm_1_2492640	rs6667605	1	2492640	LOC100132814	UC	1	imm_1_2492640	2492640	A	ADD	1839	0.7623	0.1091	0.6156	0.944	-2.488	0.01285	TRUE	0.572464	0.503983	NO	CD = Crohn’s disease
imm_1_20044447	rs6426833	1	20044447	RNF186 | OTUD3	UC	1	imm_1_20044447	20044447	G	ADD	1836	0.7788	0.1109	0.6267	0.9678	-2.256	0.0241	TRUE	0.60628	0.536832	NO	UC = Ulcerative Colitis
rs2816958	rs2816958	1	200101920	NR5A2	UC	1	rs2816958	200101920	A	ADD	1840	0.9437	0.181	0.6618	1.346	-0.3203	0.7488	TRUE	0.903382	0.890386	NO	SNP = Single Nucleotide Polymorphism
rs1440088	rs1440088	2	198579662	PLCL1	UC	2	rs1440088	198579662	C	ADD	1729	0.8167	0.1548	0.603	1.106	-1.308	0.191	TRUE	0.850267	0.816148	NO	CHR = Chromosome
1kg_2_199231367	rs17229285	2	199231367	PLCL1 | SATB2	UC	2	1kg_2_199231367	199231367	A	ADD	1840	1.034	0.1091	0.8347	1.28	0.3035	0.7615	TRUE	0.5	0.507961	NO	BP = Base-pair position
rs9847710	rs9847710	3	53062661	SFMBT1	UC	3	rs9847710	53062661	G	ADD	1840	0.8739	0.1096	0.705	1.083	-1.23	0.2187	TRUE	0.398551	0.435089	NO	A1 = Minor allele code
rs3774937	rs3774937	4	103434253	NFKB1	UC	4	rs3774937	103434253	G	ADD	1839	1.157	0.1146	0.9239	1.448	1.269	0.2043	FALSE	0.649758	0.681373	NO	TEST = Code for the test
1kg_5_647083	rs11739663	5	647083	SLC9A3 | CEP72	UC	5	1kg_5_647083	647083	G	ADD	1840	0.9633	0.1273	0.7506	1.236	-0.2937	0.769	TRUE	0.7657	0.763013	NO	NMISS = Number of non-missing individuals included in analysis
rs254560	rs254560	5	134443606	LOC389328 | H2AFY	UC	5	rs254560	134443606	A	ADD	1832	0.8943	0.1106	0.72	1.111	-1.01	0.3125	TRUE	0.386473	0.413231	NO	ADD = Additive effects of allele dosage
rs477515	rs477515	6	32569691	HLA-DRB1 | HLA-DQA1	UC	6	rs477515	32569691	A	ADD	1840	0.6701	0.1265	0.5229	0.8586	-3.165	0.001552	TRUE	0.746377	0.674219	NO	OR = Estimated odds ratio (for A1)
rs1182188	rs1182188	7	2869985	GNA12	UC	7	rs1182188	2869985	G	ADD	1840	0.9358	0.1187	0.7415	1.181	-0.559	0.5761	TRUE	0.722222	0.689835	NO	SE = Standard error
rs4722672	rs4722672	7	27231762	HOXA11S | HOXA13	UC	7	rs4722672	27231762	G	ADD	1810	1.189	0.1385	0.9063	1.56	1.25	0.2113	TRUE	0.193237	0.169058	NO	L95 = Lower bound of 95% confidence interval for odds ratio
rs4380874	rs4380874	7	107480315	SLC26A3 | DLD	UC	7	rs4380874	107480315	A	ADD	1822	1.166	0.1108	0.9386	1.449	1.388	0.1651	TRUE	0.444175	0.415532	NO	U95 = Upper bound of 95% confidence interval for odds ratio
imm_7_128361203	rs4728142	7	128361203	LOC392787 | IRF5	UC	7	imm_7_128361203	128361203	A	ADD	1824	1.109	0.1059	0.9013	1.365	0.979	0.3276	TRUE	0.495169	0.461657	NO	STAT = Coefficient t-statistic
rs483905	rs483905	11	96023427	LOC100131541 | MAML2	UC	11	rs483905	96023427	A	ADD	1837	1.132	0.1159	0.9021	1.421	1.07	0.2845	TRUE	0.318841	0.292331	NO	P = p-value
1kg_11_113892040	rs561722	11	113892040	REXO2 | FAM55A	UC	11	1kg_11_113892040	113892040	A	ADD	1839	0.9693	0.1139	0.7754	1.212	-0.2739	0.7842	TRUE	0.676329	0.667892	NO
rs28374715	rs28374715	15	41563950	CHP	UC	15	rs28374715	41563950	G	ADD	1840	0.927	0.1289	0.72	1.193	-0.5882	0.5564	TRUE	0.746377	0.741886	NO
imm_16_30389995	rs11150589	16	30389995	LOC100131892 | ITGAL	UC	16	imm_16_30389995	30389995	A	ADD	1835	1.319	0.1126	1.057	1.644	2.456	0.01406	TRUE	0.514706	0.467198	NO
imm_16_67148731	rs1728785	16	67148731	ZFP90	UC	16	imm_16_67148731	67148731	A	ADD	1834	1.056	0.1299	0.8183	1.362	0.4165	0.677	TRUE	0.756039	0.779041	NO
rs17780256	rs17780256	17	70642923	SLC39A11	UC	no data
rs11083840	rs11083840	19	47119910	CALM3 | PTGIR	UC	19	rs11083840	47119910	C	ADD	1836	0.9716	0.1093	0.7843	1.204	-0.2635	0.7922	TRUE	0.415459	0.413137	NO
rs6088765	rs6088765	20	33799280	PROCR | MMP24	UC	20	rs6088765	33799280	C	ADD	1840	1.012	0.1062	0.822	1.246	0.1139	0.9093	TRUE	0.466184	0.449479	NO
imm_20_42498442	rs6017342	20	42498442	HNF4A | LOC100129292	UC	20	imm_20_42498442	42498442	A	ADD	1838	0.8024	0.1111	0.6454	0.9976	-1.982	0.04753	TRUE	0.601449	0.538013	NO
rs12103	rs12103	1	1247494	CPSF3L	IBD	1	rs12103	1247494	A	ADD	1825	1.167	0.1373	0.892	1.528	1.127	0.2597	TRUE	0.205314	0.178616	NO
imm_1_7944784	rs3766606	1	7944784	PARK7	IBD	no data
rs12568930	rs12568930	1	22702231	LOC343384 | ZBTB40	IBD	1	rs12568930	22702231	G	ADD	1840	0.952	0.1503	0.7091	1.278	-0.3271	0.7436	TRUE	0.842995	0.834966	NO
imm_1_67478546	rs11209026	1	67478546	IL23R	IBD	1	imm_1_67478546	67478546	A	ADD	1839	0.5478	0.2666	0.3249	0.9236	-2.258	0.02393	TRUE	0.958937	0.927696	NO
rs2651244	rs2651244	1	70995562	CTH | PTGER3	IBD	1	rs2651244	70995562	A	ADD	1839	0.8233	0.1143	0.6581	1.03	-1.701	0.08896	TRUE	0.652174	0.607843	NO
rs4845604	rs4845604	1	151801680	RORC	IBD	1	rs4845604	151801680	A	ADD	1840	0.9988	0.1582	0.7325	1.362	-0.007692	0.9939	TRUE	0.864734	0.862523	NO
imm_1_154145356	rs670523	1	154145356	RIT1	IBD	1	imm_1_154145356	154145356	A	ADD	1821	1.202	0.1137	0.9623	1.503	1.622	0.1048	TRUE	0.357488	0.317534	NO
imm_1_159123588	rs4656958	1	159123588	ITLN1 | LOC646347	IBD	1	imm_1_159123588	159123588	A	ADD	1840	0.8656	0.122	0.6815	1.099	-1.184	0.2365	TRUE	0.722222	0.683711	NO
1kg_1_159746369	rs1801274	1	161479745	FCGR2A	IBD	1	rs1801274	161479745	A	ADD	1840	1.304	0.1116	1.048	1.623	2.379	0.01736	TRUE	0.562802	0.490508	NO
imm_1_195897764	rs2488389	1	195897764	DENND1B	IBD	1	imm_1_195897764	195897764	A	ADD	1839	0.9724	0.1332	0.749	1.263	-0.2098	0.8338	TRUE	0.207729	0.211091	NO
imm_1_199144185	rs7554511	1	199144185	C1orf106	IBD	1	imm_1_199144185	199144185	A	ADD	1840	0.6262	0.1391	0.4768	0.8224	-3.366	0.0007636	FALSE	0.811594	0.725352	NO
imm_1_205006527	rs3024505	1	205006527	MAPKAPK2 | IL10	IBD	1	imm_1_205006527	205006527	A	ADD	1839	1.038	0.1496	0.7741	1.391	0.248	0.8041	TRUE	0.157005	0.158395	NO
rs13407913	rs13407913	2	25097644	ADCY3	IBD	2	rs13407913	25097644	G	ADD	1839	0.9662	0.1119	0.776	1.203	-0.3073	0.7586	TRUE	0.413043	0.4375	NO
rs925255	rs925255	2	28614794	BRE | FOSL2	IBD	2	rs925255	28614794	A	ADD	1828	1.219	0.1105	0.9814	1.514	1.791	0.07337	FALSE	0.517157	0.55234	NO
1kg_2_43660422	rs10495903	2	43660422	THADA	IBD	2	1kg_2_43660422	43660422	A	ADD	1821	1.108	0.1543	0.8189	1.499	0.6647	0.5063	TRUE	0.147343	0.133519	NO
imm_2_61058360	rs7608910	2	61058360	PUS10	IBD	2	imm_2_61058360	61058360	G	ADD	1836	1.252	0.1097	1.01	1.552	2.047	0.04063	TRUE	0.439614	0.381215	NO
imm_2_65520776	rs6740462	2	65520776	SPRED2 | LOC100131818	IBD	2	imm_2_65520776	65520776	C	ADD	1750	0.7122	0.149	0.5319	0.9537	-2.278	0.02271	TRUE	0.81686	0.752218	NO
imm_2_102429801	rs6708413	2	102429801	IL18RAP	IBD	2	imm_2_102429801	102429801	G	ADD	1838	0.8251	0.1306	0.6388	1.066	-1.473	0.1409	TRUE	0.222222	0.25046	NO
imm_2_162818782	rs2111485	2	162818782	FAP | IFIH1	IBD	2	imm_2_162818782	162818782	A	ADD	1840	1.228	0.1091	0.992	1.521	1.887	0.05921	TRUE	0.463768	0.386099	NO
imm_2_191639709	rs1517352	2	191639709	STAT4	IBD	2	imm_2_191639709	191639709	A	ADD	1838	1.162	0.1096	0.9371	1.44	1.367	0.1716	TRUE	0.550725	0.602391	NO
seq-rs2382817	rs2382817	2	218859462	TMBIM1	IBD	2	seq-rs2382817	218859462	A	ADD	1836	1.109	0.1106	0.8931	1.378	0.9377	0.3484	TRUE	0.434783	0.403929	NO
1kg_2_241218365	rs3749171	2	241218365	GPR35	IBD	2	1kg_2_241218365	241218365	A	ADD	1829	1.398	0.1338	1.075	1.817	2.504	0.01229	TRUE	0.214634	0.1758	NO
1kg_3_18742408	rs4256159	3	18742408	LOC131185 | KCNH8	IBD	no data
imm_3_49696536	rs3197999	3	49696536	MST1	IBD	3	imm_3_49696536	49696536	A	ADD	1836	1.271	0.1148	1.015	1.591	2.088	0.0368	TRUE	0.34058	0.281154	NO
rs2457996	rs2457996	4	74856535	PPBP | CXCL5	IBD	4	rs2457996	74856535	G	ADD	1840	0.7613	0.191	0.5235	1.107	-1.428	0.1534	TRUE	0.913044	0.885487	NO
imm_4_123381069	rs7657746	4	123381069	KIAA1109	IBD	4	imm_4_123381069	123381069	G	ADD	1693	0.886	0.1294	0.6875	1.142	-0.9359	0.3493	TRUE	0.79064	0.760067	NO
rs2930047	rs2930047	5	10695526	DAP	IBD	5	rs2930047	10695526	G	ADD	1817	0.8959	0.1138	0.7168	1.12	-0.9659	0.3341	TRUE	0.368293	0.375	NO
imm_5_40446341	rs11742570	5	40446341	LOC285634 | LOC100127944	IBD	5	imm_5_40446341	40446341	A	ADD	1839	0.8413	0.1117	0.6759	1.047	-1.548	0.1216	TRUE	0.630435	0.602941	NO
imm_5_96278559	rs1363907	5	96278559	ERAP2	IBD	5	imm_5_96278559	96278559	A	ADD	1838	0.8861	0.1122	0.7112	1.104	-1.078	0.2812	TRUE	0.371981	0.426119	NO
rs10051722	rs10051722	5	130104076	CHSY-2 | HINT1	IBD	5	rs10051722	130104076	C	ADD	1840	0.8887	0.1177	0.7056	1.119	-1.002	0.3162	TRUE	0.722222	0.702082	NO
imm_5_131798704	rs2188962	5	131798704	LOC441108	IBD	5	imm_5_131798704	131798704	A	ADD	1765	1.38	0.1074	1.118	1.704	3	0.002702	FALSE	0.483092	0.417202	NO
imm_5_141493388	rs6863411	5	141493388	NDFIP1	IBD	5	imm_5_141493388	141493388	A	ADD	1827	0.9544	0.1107	0.7683	1.186	-0.4218	0.6732	TRUE	0.640097	0.621914	NO
imm_5_150258102	rs11741861	5	150258102	ZNF300	IBD	5	imm_5_150258102	150258102	G	ADD	1840	0.846	0.2114	0.559	1.28	-0.7911	0.4289	TRUE	0.0676329	0.0740968	NO
imm_5_158759370	rs6871626	5	158759370	IL12B | ADRA1B	IBD	5	imm_5_158759370	158759370	A	ADD	1825	0.9416	0.1167	0.7491	1.184	-0.516	0.6059	TRUE	0.326829	0.338272	NO
rs4976646	rs4976646	5	176788570	RGS14	IBD	5	rs4976646	176788570	G	ADD	1839	1.184	0.1133	0.9481	1.478	1.49	0.1363	FALSE	0.596618	0.646446	NO
rs17119	rs17119	6	14719496	LOC100128517 | LOC728961	IBD	6	rs17119	14719496	G	ADD	1839	0.9124	0.135	0.7003	1.189	-0.6791	0.497	TRUE	0.78744	0.804841	NO
imm_6_20920567	rs9358372	6	20920567	CDKAL1	IBD	6	imm_6_20920567	20920567	G	ADD	1831	1.079	0.1134	0.8637	1.347	0.6678	0.5042	TRUE	0.384058	0.376539	NO
imm_6_91029880	rs1847472	6	91029880	BACH2	IBD	6	imm_6_91029880	91029880	A	ADD	1820	0.8225	0.1178	0.6529	1.036	-1.658	0.09735	TRUE	0.705882	0.659653	NO
imm_6_106541962	rs7746082	6	106541962	PREP | PRDM1	IBD	6	imm_6_106541962	106541962	C	ADD	1840	1.145	0.1172	0.9099	1.44	1.154	0.2484	TRUE	0.31401	0.292713	NO
rs3851228	rs3851228	6	111954884	LOC643749 | TRAF3IP2	IBD	6	rs3851228	111954884	A	ADD	1840	0.9366	0.1979	0.6355	1.38	-0.3311	0.7405	TRUE	0.913044	0.92774	NO
imm_6_138048197	rs6920220	6	138048197	OLIG3 | LOC100130476	IBD	6	imm_6_138048197	138048197	A	ADD	1836	1.25	0.126	0.9768	1.6	1.773	0.07618	TRUE	0.2343	0.211786	NO
rs12199775	rs12199775	6	143898894	FUCA2 | PHACTR2	IBD	6	rs12199775	143898894	G	ADD	1839	1.332	0.2004	0.8991	1.972	1.429	0.1529	TRUE	0.92029	0.936887	NO
imm_6_167293537	rs1819333	6	167293537	RNASET2 | FGFR1OP	IBD	6	imm_6_167293537	167293537	C	ADD	1840	1.003	0.1082	0.8115	1.24	0.02926	0.9767	TRUE	0.521739	0.526332	NO
imm_7_50275007	rs1456896	7	50275007	LOC100130988 | LOC100132224	IBD	7	imm_7_50275007	50275007	G	ADD	1840	0.8588	0.1196	0.6793	1.086	-1.272	0.2033	TRUE	0.707729	0.683405	NO
rs9297145	rs9297145	7	98759117	SMURF1 | KPNA7	IBD	7	rs9297145	98759117	C	ADD	1839	0.9523	0.1216	0.7504	1.208	-0.4025	0.6873	TRUE	0.274272	0.278016	NO
rs1734907	rs1734907	7	100315517	POP7 | EPO	IBD	7	rs1734907	100315517	A	ADD	1840	1.189	0.146	0.8928	1.583	1.184	0.2365	TRUE	0.161836	0.156461	NO
rs38911	rs38911	7	116895163	ST7 | WNT2	IBD	7	rs38911	116895163	A	ADD	1840	0.8723	0.1083	0.7054	1.079	-1.262	0.2071	TRUE	0.594203	0.544703	NO
ccc-8-126603853-A-G	rs921720	8	126603853	TRIB1 | LOC100130231	IBD	8	ccc-8-126603853-A-G	126603853	A	ADD	1840	1.025	0.111	0.8243	1.274	0.2194	0.8263	TRUE	0.618357	0.632884	NO
rs13277237	rs13277237	8	130604563	LOC100129525 | MLZE	IBD	8	rs13277237	130604563	G	ADD	1839	1.027	0.108	0.8309	1.269	0.2446	0.8068	TRUE	0.454106	0.443627	NO
imm_9_4971602	rs10758669	9	4971602	LOC100128701	IBD	9	imm_9_4971602	4971602	C	ADD	1831	1.378	0.1107	1.11	1.712	2.9	0.003733	TRUE	0.42439	0.341636	NO
rs4743820	rs4743820	9	93928416	LOC100129347 | AUH	IBD	9	rs4743820	93928416	G	ADD	1839	0.7394	0.1231	0.5809	0.9412	-2.452	0.01419	TRUE	0.743961	0.688419	NO
imm_9_116593070	rs4246905	9	116593070	TNFSF15	IBD	9	imm_9_116593070	116593070	A	ADD	1840	0.9147	0.1279	0.7119	1.175	-0.6976	0.4854	TRUE	0.751208	0.726577	NO
imm_9_138386226	rs10781499	9	138386226	CARD9	IBD	9	imm_9_138386226	138386226	A	ADD	1746	1.349	0.106	1.096	1.66	2.825	0.004731	TRUE	0.478261	0.417154	NO
imm_10_6121236	rs12722515	10	6121236	IL2RA	IBD	10	imm_10_6121236	6121236	A	ADD	1838	0.7362	0.1692	0.5284	1.026	-1.81	0.07032	TRUE	0.890777	0.840686	NO
1kg_10_30768107	rs1042058	10	30768107	MAP3K8	IBD	10	1kg_10_30768107	30768107	A	ADD	1839	0.993	0.1156	0.7917	1.246	-0.06088	0.9515	TRUE	0.611111	0.617647	NO
imm_10_35335437	rs11010067	10	35335437	PARD3 | CUL2	IBD	10	imm_10_35335437	35335437	G	ADD	1837	0.9212	0.1161	0.7337	1.157	-0.7073	0.4793	TRUE	0.334951	0.350399	NO
1kg_10_59667932	rs2790216	10	59667932	IPMK	IBD	10	1kg_10_59667932	59667932	A	ADD	1840	1.081	0.1335	0.8323	1.405	0.5846	0.5588	TRUE	0.782609	0.786895	NO
imm_10_64115570	rs10761659	10	64115570	ZNF365 | ADO	IBD	10	imm_10_64115570	64115570	A	ADD	1837	1.148	0.1077	0.9293	1.418	1.279	0.2008	FALSE	0.524155	0.555215	NO
rs2227551	rs2227551	10	75669190	CAMK2G | C10orf55	IBD	10	rs2227551	75669190	C	ADD	1840	0.7279	0.1328	0.5611	0.9442	-2.392	0.01676	FALSE	0.797101	0.730557	NO
imm_10_80702538	rs1250546	10	80702538	ZMIZ1	IBD	10	imm_10_80702538	80702538	G	ADD	1840	0.9173	0.1095	0.7401	1.137	-0.7879	0.4308	TRUE	0.618357	0.584813	NO
rs7097656	rs7097656	10	82250831	TSPAN14	IBD	10	rs7097656	82250831	A	ADD	1838	0.9154	0.1417	0.6935	1.208	-0.6237	0.5328	TRUE	0.826087	0.802882	NO
rs12778642	rs12778642	10	94464307	HHEX | EXOC6	IBD	10	rs12778642	94464307	A	ADD	1840	1.071	0.1066	0.869	1.32	0.6424	0.5206	TRUE	0.442029	0.431108	NO
imm_10_101274227	rs4409764	10	101274227	GOT1 | NKX2-3	IBD	10	imm_10_101274227	101274227	A	ADD	1837	1.164	0.1094	0.9397	1.443	1.391	0.1643	TRUE	0.516908	0.465951	NO
rs907611	rs907611	11	1874072	TNNI2 | LSP1	IBD	11	rs907611	1874072	A	ADD	1777	1.195	0.1185	0.947	1.507	1.5	0.1335	TRUE	0.338462	0.314791	NO
rs11229555	rs11229555	11	58165263	ZFP91-CNTF | GLYAT	IBD	11	rs11229555	58165263	A	ADD	1839	0.8437	0.1297	0.6543	1.088	-1.311	0.1899	TRUE	0.777778	0.753064	NO
imm_11_60532785	rs11230563	11	60532785	CD6	IBD	11	imm_11_60532785	60532785	A	ADD	1839	0.9851	0.1124	0.7903	1.228	-0.1339	0.8935	TRUE	0.669082	0.659926	NO
rs174537	rs174537	11	61552680	C11orf9	IBD	11	rs174537	61552680	A	ADD	1837	0.8733	0.119	0.6917	1.103	-1.139	0.2548	TRUE	0.300971	0.336297	NO
rs559928	rs559928	11	64150370	RPS6KA4 | SLC22A11	IBD	11	rs559928	64150370	A	ADD	1839	0.9514	0.145	0.716	1.264	-0.3435	0.7312	TRUE	0.833333	0.818627	NO
rs568617	rs568617	11	65653242	FIBP	IBD	11	rs568617	65653242	A	ADD	1830	1.023	0.1367	0.7825	1.337	0.1664	0.8679	TRUE	0.193237	0.191004	NO
imm_11_75976842	rs2155219	11	75976842	C11orf30 | LRRC32	IBD	11	imm_11_75976842	75976842	C	ADD	1839	1.136	0.107	0.9214	1.402	1.195	0.2321	FALSE	0.492754	0.507047	NO
rs2226628	rs2226628	11	87091845	TMEM135 | RAB38	IBD	11	rs2226628	87091845	A	ADD	1838	1.07	0.1175	0.8496	1.347	0.5737	0.5662	TRUE	0.304348	0.283262	NO
imm_11_118264820	rs566416	11	118264820	BLR1	IBD	11	imm_11_118264820	118264820	C	ADD	1839	0.8024	0.1304	0.6215	1.036	-1.688	0.09141	TRUE	0.794686	0.75674	NO
rs11054935	rs11054935	12	12648843	DUSP16	IBD	12	rs11054935	12648843	G	ADD	1836	0.9843	0.1243	0.7715	1.256	-0.1272	0.8988	TRUE	0.251208	0.269797	NO
imm_12_39078567	rs11564258	12	39078567	LRRK2 | MUC19	IBD	12	imm_12_39078567	39078567	A	ADD	1838	0.6871	0.3548	0.3427	1.377	-1.058	0.2902	TRUE	0.0289855	0.0211527	NO
rs11168249	rs11168249	12	48208368	HDAC7A	IBD	12	rs11168249	48208368	G	ADD	1838	1.077	0.1066	0.8742	1.328	0.699	0.4846	TRUE	0.485507	0.463826	NO
imm_12_66786342	rs7134599	12	66786342	DYRK2 | IFNG	IBD	12	imm_12_66786342	66786342	A	ADD	1839	1.426	0.1128	1.143	1.779	3.146	0.001652	TRUE	0.415049	0.369565	NO
rs17085007	rs17085007	13	27531267	GPR12 | LOC100129306	IBD	13	rs17085007	27531267	G	ADD	1840	1.344	0.1301	1.041	1.734	2.271	0.02314	TRUE	0.222222	0.180037	NO
rs941823	rs941823	13	41013977	COG6 | FOXO1	IBD	13	rs941823	41013977	A	ADD	1838	1.024	0.1254	0.801	1.309	0.1903	0.8491	TRUE	0.753623	0.74954	NO
rs3742130	rs3742130	13	98705342	GPR18	IBD	13	rs3742130	98705342	A	ADD	1840	0.9773	0.133	0.7531	1.268	-0.1729	0.8628	TRUE	0.794686	0.787508	NO
imm_14_68343658	rs194749	14	68343658	C14orf181 | ACTN1	IBD	14	imm_14_68343658	68343658	G	ADD	1839	0.9434	0.1306	0.7303	1.219	-0.4457	0.6558	TRUE	0.211165	0.230251	NO
rs1569328	rs1569328	14	75741751	LOC730011 | FOS	IBD	14	rs1569328	75741751	A	ADD	1839	0.9726	0.1533	0.7202	1.314	-0.1809	0.8564	TRUE	0.850242	0.840993	NO
1kg_14_87542348	rs8005161	14	87542348	GPR65	IBD	14	1kg_14_87542348	87542348	A	ADD	1840	1.087	0.1819	0.7609	1.552	0.4576	0.6473	TRUE	0.0990338	0.0884874	NO
imm_15_65229650	rs17293632	15	65229650	SMAD3	IBD	15	imm_15_65229650	65229650	A	ADD	1839	1.16	0.1268	0.905	1.488	1.173	0.2408	TRUE	0.248792	0.219363	NO
rs7495132	rs7495132	15	91172901	CRTC3	IBD	no data
rs529866	rs529866	16	11373320	PRM2 | PRM1	IBD	16	rs529866	11373320	A	ADD	1840	0.82	0.1524	0.6083	1.105	-1.302	0.1928	TRUE	0.862319	0.810472	NO
rs7404095	rs7404095	16	23772091	PRKCB1	IBD	16	rs7404095	23772091	A	ADD	1838	0.7729	0.1121	0.6204	0.9628	-2.298	0.02155	TRUE	0.620773	0.558246	NO
imm_16_28425210	rs26528	16	28425210	IL27	IBD	16	imm_16_28425210	28425210	G	ADD	1839	0.9988	0.111	0.8036	1.241	-0.01091	0.9913	TRUE	0.44686	0.459252	NO
imm_16_84567187	rs2361755	16	84567187	IRF8 | LOC100131952	IBD	16	imm_16_84567187	84567187	C	ADD	1840	1.077	0.2086	0.7154	1.621	0.3548	0.7227	TRUE	0.929952	0.926209	NO
1kg_17_29617778	rs3091315	17	29617778	CCL2 | CCL7	IBD	17	1kg_17_29617778	29617778	G	ADD	1840	1.006	0.1206	0.7945	1.275	0.05263	0.958	TRUE	0.729469	0.730251	NO
imm_17_35165903	rs12946510	17	35165903	GRB7 | IKZF3	IBD	17	imm_17_35165903	35165903	A	ADD	1834	1.22	0.1101	0.9832	1.514	1.806	0.0709	TRUE	0.502415	0.470805	NO
imm_17_37781070	rs12942547	17	37781070	STAT3	IBD	17	imm_17_37781070	37781070	G	ADD	1837	0.9359	0.1135	0.7492	1.169	-0.5841	0.5592	TRUE	0.613527	0.576687	NO
rs1292053	rs1292053	17	57963537	TUBD1	IBD	17	rs1292053	57963537	G	ADD	1840	0.9879	0.1091	0.7977	1.224	-0.1111	0.9115	TRUE	0.439614	0.439069	NO
imm_18_12799340	rs1893217	18	12799340	PTPN2	IBD	18	imm_18_12799340	12799340	G	ADD	1823	1.33	0.1437	1.004	1.763	1.986	0.04699	TRUE	0.193237	0.160272	NO
rs7240004	rs7240004	18	46395022	KIAA0427 | SMAD7	IBD	18	rs7240004	46395022	G	ADD	1837	0.8587	0.1145	0.6861	1.075	-1.331	0.1833	TRUE	0.652174	0.622393	NO
imm_18_65681419	rs727088	18	65681419	CD226	IBD	18	imm_18_65681419	65681419	G	ADD	1839	1.184	0.1082	0.9575	1.463	1.558	0.1192	TRUE	0.504831	0.472733	NO
imm_19_10373911	rs11879191	19	10373911	CDC37	IBD	19	imm_19_10373911	10373911	A	ADD	1832	0.8542	0.1398	0.6495	1.123	-1.127	0.2596	TRUE	0.818841	0.803077	NO
rs17694108	rs17694108	19	33731551	SLC7A10 | CEBPA	IBD	19	rs17694108	33731551	A	ADD	1839	0.9307	0.123	0.7314	1.184	-0.5837	0.5594	TRUE	0.268116	0.277267	NO
seq-rs1654644	rs1654644	19	60065174	KIR3DL2	IBD	no data
rs4243971	rs4243971	20	30849517	POFUT1 | KIF3B	IBD	20	rs4243971	30849517	A	ADD	1832	0.9747	0.1071	0.7901	1.202	-0.2392	0.811	TRUE	0.557971	0.564308	NO
rs6087990	rs6087990	20	31349908	COMMD7 | DNMT3B	IBD	20	rs6087990	31349908	G	ADD	1840	1.074	0.1119	0.8621	1.337	0.6346	0.5257	TRUE	0.427536	0.408757	NO
imm_20_44173603	rs6074022	20	44173603	NCOA5 | CD40	IBD	20	imm_20_44173603	44173603	G	ADD	1836	0.7736	0.1269	0.6032	0.992	-2.023	0.04303	FALSE	0.219807	0.266114	NO
rs913678	rs913678	20	48955424	CEBPB | PTPN1	IBD	20	rs913678	48955424	G	ADD	1830	0.9203	0.1161	0.7329	1.156	-0.7153	0.4745	TRUE	0.671498	0.669747	NO
rs259964	rs259964	20	57824309	C20orf174	IBD	20	rs259964	57824309	A	ADD	1840	1.048	0.1096	0.8457	1.3	0.4309	0.6665	TRUE	0.461353	0.460196	NO
rs6062504	rs6062504	20	62348907	ZGPAT	IBD	20	rs6062504	62348907	A	ADD	1746	1.116	0.1176	0.8858	1.405	0.9297	0.3525	TRUE	0.6825	0.694373	NO
imm_21_15739809	rs2823286	21	15739809	NRIP1 | USP25	IBD	21	imm_21_15739809	15739809	A	ADD	1829	0.904	0.1201	0.7143	1.144	-0.8402	0.4008	TRUE	0.729469	0.704069	NO
imm_21_39387404	rs2836878	21	39387404	FLJ45139 | LOC391282	IBD	21	imm_21_39387404	39387404	A	ADD	1838	0.5834	0.1398	0.4436	0.7673	-3.854	0.000116	FALSE	0.821256	0.729614	YES
imm_21_44440169	rs7282490	21	44440169	LOC100129890 | ICOSLG	IBD	21	imm_21_44440169	44440169	G	ADD	1838	1.232	0.108	0.9969	1.522	1.931	0.05348	TRUE	0.442029	0.380135	NO
imm_22_20252904	rs2266959	22	20252904	UBE2L3	IBD	22	imm_22_20252904	20252904	A	ADD	1838	1.065	0.1367	0.8145	1.392	0.4584	0.6466	TRUE	0.202899	0.189454	NO
imm_22_28823882	rs5763767	22	28823882	HORMAD2	IBD	22	imm_22_28823882	28823882	A	ADD	1840	1.26	0.1095	1.016	1.561	2.108	0.03502	TRUE	0.504831	0.445499	NO
imm_22_37989719	rs2413583	22	37989719	PDGFB | RPL3	IBD	22	imm_22_37989719	37989719	A	ADD	1826	0.9871	0.1458	0.7418	1.314	-0.08876	0.9293	TRUE	0.838164	0.829216	NO
rs17391694	rs17391694	1	78623626	GIPC2 | PTGFR	CD	1	rs17391694	78623626	A	ADD	1840	0.782	0.1776	0.5521	1.108	-1.385	0.1662	TRUE	0.900966	0.860073	NO
imm_1_114105331	rs6679677	1	114105331	PHTF1 | RSBN1	CD	1	imm_1_114105331	114105331	A	ADD	1840	0.9058	0.1968	0.6159	1.332	-0.5024	0.6154	TRUE	0.922705	0.905389	NO
vh_1_120239407	rs2641348	1	120239407	ADAM30	CD	1	vh_1_120239407	120239407	G	ADD	1822	1.027	0.1756	0.7281	1.449	0.1535	0.878	TRUE	0.89372	0.896904	NO
imm_1_171120083	rs7517810	1	171120083	FASLG | TNFSF18	CD	1	imm_1_171120083	171120083	A	ADD	1838	0.8925	0.1323	0.6887	1.157	-0.8596	0.39	TRUE	0.231884	0.242489	NO
rs1260326	rs1260326	2	27730940	GCKR	CD	2	rs1260326	27730940	A	ADD	1830	0.9946	0.1119	0.7987	1.239	-0.04853	0.9613	TRUE	0.410628	0.408811	NO
imm_2_62404976	rs10865331	2	62404976	B3GNT2 | TMEM17	CD	2	imm_2_62404976	62404976	A	ADD	1836	1.031	0.111	0.8297	1.282	0.2777	0.7812	TRUE	0.396135	0.375384	NO
imm_2_230805373	rs6716753	2	230805373	SP140	CD	2	imm_2_230805373	230805373	G	ADD	1838	1.107	0.1387	0.8433	1.452	0.7308	0.4649	TRUE	0.200483	0.186389	NO
imm_2_233838242	rs12994997	2	233838242	ATG16L1	CD	2	imm_2_233838242	233838242	G	ADD	1838	1.06	0.107	0.8592	1.307	0.5414	0.5883	TRUE	0.502415	0.516861	NO
rs7438704	rs7438704	4	48363245	SLAIN2	CD	4	rs7438704	48363245	A	ADD	1836	0.961	0.1106	0.7738	1.194	-0.3599	0.7189	TRUE	0.649758	0.650092	NO
imm_4_103084327	rs13126505	4	103084327	BANK1	CD	4	imm_4_103084327	103084327	A	ADD	1840	0.9032	0.2215	0.5851	1.394	-0.4599	0.6456	TRUE	0.0628019	0.0685854	NO
imm_5_55474608	rs10065637	5	55474608	LOC727984 | ANKRD55	CD	5	imm_5_55474608	55474608	A	ADD	1835	0.8219	0.1376	0.6276	1.076	-1.425	0.1541	TRUE	0.801932	0.777027	NO
1kg_5_72553904	rs10061469	5	72553904	TMEM174 | FOXD1	CD	5	1kg_5_72553904	72553904	G	ADD	1840	0.9588	0.1191	0.7592	1.211	-0.3536	0.7237	TRUE	0.695652	0.689528	NO
1kg_5_173270459	rs17695092	5	173270459	CPEB4	CD	5	1kg_5_173270459	173270459	C	ADD	1835	0.8729	0.1231	0.6858	1.111	-1.104	0.2697	TRUE	0.742718	0.70841	NO
rs12663356	rs12663356	6	21430728	CDKAL1 | SOX4	CD	6	rs12663356	21430728	A	ADD	1839	0.9406	0.1089	0.7598	1.164	-0.5625	0.5738	TRUE	0.545894	0.535846	NO
rs9264942	rs9264942	6	31274380	HLA-C | HLA-B	CD	6	rs9264942	31274380	G	ADD	1840	0.9116	0.1129	0.7307	1.137	-0.8205	0.4119	TRUE	0.371981	0.358236	NO
rs2503322	rs2503322	6	127457260	RSPO3	CD	6	rs2503322	127457260	A	ADD	1840	1.007	0.1075	0.8154	1.243	0.06253	0.9501	TRUE	0.512077	0.526944	NO
imm_6_128287458	rs13204742	6	128287458	C6orf190 | PTPRK	CD	6	imm_6_128287458	128287458	A	ADD	1839	1.009	0.1646	0.7308	1.393	0.05459	0.9565	TRUE	0.120773	0.127451	NO
imm_6_159410424	rs212388	6	159410424	LOC727911 | FNDC1	CD	6	imm_6_159410424	159410424	G	ADD	1840	0.8954	0.1099	0.7218	1.111	-1.005	0.315	TRUE	0.410628	0.415799	NO
imm_7_26858965	rs10486483	7	26858965	SKAP2	CD	7	imm_7_26858965	26858965	A	ADD	1839	1.04	0.1255	0.8133	1.33	0.313	0.7543	TRUE	0.263285	0.242647	NO
imm_7_28147081	rs864745	7	28147081	JAZF1 | LOC100128081	CD	7	imm_7_28147081	28147081	G	ADD	1837	0.8845	0.1072	0.7168	1.091	-1.144	0.2524	TRUE	0.524155	0.49908	NO
rs7015630	rs7015630	8	90875918	RIPK2 | LOC727887	CD	8	rs7015630	90875918	G	ADD	1817	1.007	0.1208	0.7952	1.277	0.0617	0.9508	TRUE	0.746377	0.741615	NO
rs6651252	rs6651252	8	129567181	PVT1 | LOC728724	CD	8	rs6651252	129567181	G	ADD	1840	1.161	0.1628	0.8438	1.598	0.9171	0.3591	TRUE	0.869565	0.876301	NO
imm_13_43355925	rs3764147	13	43355925	C13orf31	CD	13	imm_13_43355925	43355925	G	ADD	1839	1.051	0.1243	0.8241	1.342	0.4037	0.6864	TRUE	0.26087	0.227941	NO
imm_15_36686482	rs16967103	15	36686482	RASGRP1 | C15orf53	CD	15	imm_15_36686482	36686482	G	ADD	1837	1.068	0.1328	0.8235	1.386	0.4978	0.6186	TRUE	0.206311	0.194666	NO
imm_16_49314275	rs5743289	16	49314275	NOD2	CD	16	imm_16_49314275	49314275	A	ADD	1840	1.119	0.1402	0.8504	1.473	0.8041	0.4213	TRUE	0.183575	0.173301	NO
rs2945412	rs2945412	17	25843643	KSR1 | LOC729538	CD	17	rs2945412	25843643	G	ADD	1840	0.8988	0.1103	0.7241	1.116	-0.9668	0.3337	TRUE	0.611111	0.59308	NO
1kg_19_1075031	rs2024092	19	1075031	SBNO2	CD	19	1kg_19_1075031	1075031	A	ADD	1826	1.051	0.1317	0.812	1.36	0.3779	0.7055	TRUE	0.219807	0.201359	NO
rs4802307	rs4802307	19	46849806	HIF3A | PPP5C	CD	19	rs4802307	46849806	A	ADD	1840	1.062	0.1175	0.8439	1.338	0.5154	0.6062	TRUE	0.690821	0.701164	NO
imm_19_53897984	rs516246	19	53897984	FUT2	CD	19	imm_19_53897984	53897984	A	ADD	1838	1.022	0.1086	0.8263	1.265	0.2035	0.8388	TRUE	0.492754	0.488657	NO
rs2284553	rs2284553	21	34776695	IFNGR2	CD	21	rs2284553	34776695	A	ADD	1839	0.9012	0.1111	0.7249	1.12	-0.9367	0.3489	TRUE	0.618357	0.591912	NO
